# Supplementary material for: Effects of treatment with rituximab on microcirculation in patients with long-term systemic sclerosis
Source: BMC Res Notes. 2018 Dec 10;11:874. doi: 10.1186/s13104-018-3994-1 (PMC6288955; doi:10.1186/s13104-018-3994-1)
Supplement: Supplementary file 1 — Additional file 1. videocapillaroscopy data. videocapillaroscopy semiquantitative (0-3) score. This file discloses data on the mean values of the videocapillaroscopy scores of capillary loss, abnormally shaped capillaries, architectural derangement and MES score on individual patients at different time points and their mean values. [file 13104_2018_3994_MOESM1_ESM.xlsx]

## Sheet: capillary loss
	Videocapillaroscopy semiquantitative socre (0-3) of capillary loss at different time points
Patient number	Baseline values	12 months values	24 months values		Individual patients mean value
1	2.03	2.25	2.5		2.26
2	0.71	0.4	0.48		0.53
3	0.15	0.19	0.21		0.183333
4	1.37	1.37	2.09		1.61
	Baseline mean score value	12 months mean score value	24 months mean score value
	1.065	1.0525	1.32

## Sheet: abnormally shaped capillaries
	Videocapillaroscopy semiquantitative score (0-3) of abnormal capillaries of individual patients at different time poits			time points
Patient number	Baseline values	12 months values	24 months values
1	1.03	1.7	1.5		1.41
2	0.03	0	0		0.01
3	0.03	0	0		0.01
4	0.32	0.33	0.83		0.493333
	Baseline mean score value	12 months mean score value	24 months mean score value
	0.3525	0.5075	0.5825

## Sheet: architectural derrangement
	Videocapillaroscopy semiquantitative score (0-3) of architectural derrangement at different point times
Patient	Baseline values	12 months values	24 months values		Individual patients mean values
1	1.87	1.87	1.9		1.88
2	0	0	0		0
3	0.03	0.06	0.03		0.04
4	0.6	0.46	1.25		0.77
	Baseline mean score value	12 months mean score values	24 months mean score values
	0.625	0.5975	0.795

## Sheet: MES
	Semiquantitative score (0-0) of the MES at different time points
Patient	Baseline values	12 values	24 month values		Individual patients mean value
1	4.93	5.82	5.9		5.55
2	0.74	0.4	0.21		0.45
3	0.21	0.28	0.24		0.243333
4	2.29	2.21	4.17		2.89
	Baseline mean score value	12 mean score value	24 months mean score value
MES	2.0425	2.1775	2.63
